# Supplementary material for: How Does Time Spent Working in Custody Influence Health and Fitness Characteristics of Law Enforcement Officers?
Source: Int J Environ Res Public Health. 2021 Sep 3;18(17):9297. doi: 10.3390/ijerph18179297 (PMC8431568; doi:10.3390/ijerph18179297)
Supplement: Supplementary file 1 [file ijerph-18-09297-s001.zip]

Archive with 1 entries (1 files):
- ijerph-1244971-supplementary.pdf
